# Supplementary material for: Holistic assessment of the microbiome dynamics in the substrates used for commercial champignon (Agaricus bisporus) cultivation
Source: Microb Biotechnol. 2020 Jul 27;13(6):1933–47. doi: 10.1111/1751-7915.13639 (PMC7533343; doi:10.1111/1751-7915.13639)
Supplement: Supplementary file 2 — Data S1. Data set generated for the PLFAs analysis described in this project: normalized data corresponding to the different replicates per group of samples and the values of each variable (organism) used to create the PCA (Figure 5). [file MBT2-13-1933-s002.xlsx]

## Sheet: Hoja1
	Gram Negative	Gram Positive	Actinobacteria	Fungi
S1.1	15.4343	77.5798	0.426536	6.24782
S1.2	16.7755	75.6884	0.465219	6.79284
S1.3	16.5434	75.7159	0.481879	6.93679
S2.1	25.3291	50.5462	1.86362	17.4821
S2.2	25.584	50.5841	1.91481	17.2276
S2.3	25.3061	50.6438	1.87895	17.484
S2.4	25.5578	50.3941	1.85124	17.4372
S3.1	24.3324	24.6218	1.55393	45.6935
S3.2	23.9149	22.9388	1.54831	48.0839
S3.3	23.4654	25.2432	1.63807	46.0619
S3.4	23.6762	27.4224	1.63524	43.4901
S4.1	14.2022	15.2616	0.737159	68.0593
S4.2	13.8892	14.6172	0.745949	68.9965
S4.3	13.6626	15.0443	0.909859	68.6177
S4.4	13.3892	15.0287	0.722303	69.1398
S5.1	18.8756	24.2738	1.23185	44.5843
S5.2	19.6712	25.9639	1.3359	40.0651
S5.3	19.8646	25.6523	1.36843	39.1153
S5.4	18.3102	26.3996	1.64423	41.3086
C1.1	35.5421	42.3943	1.44518	16.9308
C1.2	33.1617	42.429	1.68883	18.8738
C1.3	35.5665	40.412	1.48376	18.3647
C1.4	35.2604	39.5697	1.57698	19.6738
C2.2	45.3418	26.8981	1.09552	15.0545
C2.3	46.1362	26.1175	1.11509	15.7211
C2.4	45.1983	25.8771	0.963669	17.479
C3.1	44.8891	28.829	0.814197	15.1543
C3.2	42.5074	24.4129	0.9249	25.4969
C3.3	44.8547	23.517	0.686357	25.7658
C3.4	44.0582	23.9479	0.814136	25.8736
C4.1	11.5753	3.04467	0	84.1374
C4.2	11.2645	3.0287	0	84.4579
C4.3	11.4921	3.14385	0	84.096
C4.4	11.4868	3.12218	0	84.1237
C5.1	17.0418	4.16562	0.108561	67.7786
C5.2	16.7655	4.0947	0.0907798	69.1534
C5.3	16.3425	3.76656	0.0880276	69.5232
C5.4	16.3423	3.78834	0.0900185	70.5515
